# Supplementary material for: The Neuroanatomical Correlates of Bladder Filling: An Activation Likelihood Estimation Meta-Analysis of Functional Neuroimaging Studies
Source: Neurol Int. 2025 Sep 30;17(10):156. doi: 10.3390/neurolint17100156 (PMC12567025; doi:10.3390/neurolint17100156)
Supplement: Supplementary file 1 [file neurolint-17-00156-s001.zip]

Archive with 1 entries (1 files):
- neurolint-3850811-supplementary.pdf
